# Supplementary material for: Cross-Sectional Association between Perceived Physical Literacy and Mediterranean Dietary Patterns in Adolescents: The EHDLA Study
Source: Nutrients. 2023 Oct 17;15(20):4400. doi: 10.3390/nu15204400 (PMC10610224; doi:10.3390/nu15204400)
Supplement: Supplementary file 1 [file nutrients-15-04400-s001.zip]

Archive with 1 entries (1 files):
- nutrients-2617235-SI.pdf
